# Supplementary material for: Safflorite, (Co,Ni,Fe)As2, isomorphous with marcasite
Source: Acta Crystallogr Sect E Struct Rep Online. 2008 Aug 23;64(Pt 9):i62. doi: 10.1107/S1600536808026688 (PMC2960506; doi:10.1107/S1600536808026688)
Supplement: Supplementary file 2 [file e-64-00i62-Isup2.hkl]

# 
# h,k,l, Fc-squared, Fo-squared, sigma(Fo-squared) and status flag 
# 
data_I
_shelx_title ' saf2 in Pnnm' 
_shelx_refln_list_code          4 
_shelx_F_calc_maximum       94.12 
_exptl_crystal_F_000       185.76 
_reflns_d_resolution_high  0.5996 
 
loop_ 
 _symmetry_equiv_pos_as_xyz 
 'x, y, z' 
 '-x, -y, z' 
 '-x+1/2, y+1/2, -z+1/2' 
 'x+1/2, -y+1/2, -z+1/2' 
 '-x, -y, -z' 
 'x, y, -z' 
 'x-1/2, -y-1/2, z-1/2' 
 '-x-1/2, y-1/2, z-1/2' 
 
_cell_length_a     5.0669 
_cell_length_b     5.8739 
_cell_length_c     3.1346 
_cell_angle_alpha  90.000 
_cell_angle_beta   90.000 
_cell_angle_gamma  90.000 
 
_shelx_F_squared_multiplier     1.000 
 
loop_ 
 _refln_index_h 
 _refln_index_k 
 _refln_index_l 
 _refln_F_squared_calc 
 _refln_F_squared_meas 
 _refln_F_squared_sigma 
 _refln_observed_status 
   2   0   0      827.04      902.41     11.61 o 
   4   0   0      641.16      627.11     19.86 o 
   6   0   0     2181.31     1985.97     60.10 o 
   8   0   0      133.95      140.16     22.83 o 
   1   1   0      232.71      277.40      4.58 o 
   2   1   0     2076.31     2215.25     15.69 o 
   3   1   0     5300.79     5514.58     25.62 o 
   4   1   0     1831.66     1927.09     23.09 o 
   5   1   0       83.11       74.21      8.20 o 
   6   1   0      305.31      275.47     17.99 o 
   7   1   0      299.83      291.88     20.44 o 
   8   1   0        0.67       -1.27     12.57 o 
   0   2   0      776.65      838.72     10.01 o 
   1   2   0     6717.15     7308.26     30.00 o 
   2   2   0     1494.47     1567.31     14.52 o 
   3   2   0      585.53      623.91      8.96 o 
   4   2   0      487.02      498.18     11.22 o 
   5   2   0      320.76      315.32     17.08 o 
   6   2   0      124.91      123.30     13.73 o 
   7   2   0      552.90      486.45     42.45 o 
   8   2   0      126.73      107.35     27.28 o 
   1   3   0     3269.22     3370.72     19.14 o 
   2   3   0      877.58      871.60      8.88 o 
   3   3   0      509.22      532.99     12.89 o 
   4   3   0      858.32      862.50     20.90 o 
   5   3   0     2175.08     2214.83     33.62 o 
   6   3   0      151.38      145.09     18.48 o 
   7   3   0       18.06       16.60     16.19 o 
   8   3   0        0.39        3.19     15.86 o 
   0   4   0     1731.39     1791.54     30.95 o 
   1   4   0      211.72      206.84      4.71 o 
   2   4   0     4633.30     4785.14     30.01 o 
   3   4   0       20.73       21.96      4.88 o 
   4   4   0      380.90      395.36     24.09 o 
   5   4   0       11.97       17.86      5.17 o 
   6   4   0       73.13       74.80     15.64 o 
   7   4   0       23.21       31.43     21.00 o 
   1   5   0     1176.14     1152.92     23.30 o 
   2   5   0     1224.42     1255.88     18.03 o 
   3   5   0        9.30       14.86      4.50 o 
   4   5   0     1318.34     1346.82     31.28 o 
   5   5   0      807.96      819.99     39.47 o 
   6   5   0      249.39      230.85     25.04 o 
   7   5   0       41.04       49.02     24.91 o 
   0   6   0     1429.84     1376.36     47.60 o 
   1   6   0     2010.29     2033.36     33.90 o 
   2   6   0       49.22       55.60      6.68 o 
   3   6   0      210.83      198.69     11.36 o 
   4   6   0      200.74      203.33     13.18 o 
   5   6   0      136.20      157.68     33.74 o 
   6   6   0      276.84      246.37     27.23 o 
   1   7   0        1.22       -0.91      4.74 o 
   2   7   0      121.53      115.23     15.39 o 
   3   7   0     2131.17     2225.86     61.59 o 
   4   7   0      142.11      153.81     14.08 o 
   5   7   0      119.95      123.01     33.32 o 
   0   8   0     2371.84     2297.81     70.78 o 
   1   8   0      229.01      207.43     25.27 o 
   2   8   0       65.93       61.28     19.05 o 
   3   8   0       26.14       26.77     16.44 o 
   4   8   0      118.76       85.67     27.55 o 
   1   0   1     4965.69     4780.14     24.07 o 
   3   0   1     1296.42     1300.32     16.83 o 
   5   0   1     3124.08     3236.50     46.22 o 
   7   0   1        6.00        6.60      7.94 o 
   0   1   1      601.34      519.40      7.85 o 
   1   1   1     3569.13     3433.16     14.99 o 
   2   1   1     4382.72     4299.96     25.29 o 
   3   1   1      314.04      322.27      7.68 o 
   4   1   1      472.25      480.14     14.98 o 
   5   1   1      172.36      172.94     15.66 o 
   6   1   1        8.07        8.98      8.07 o 
   7   1   1      300.26      305.18     23.54 o 
   8   1   1      434.31      466.43     41.51 o 
   1   2   1      791.28      753.34      6.17 o 
   2   2   1     2669.93     2655.73     12.65 o 
   3   2   1      938.38      920.22      9.30 o 
   4   2   1     2591.73     2619.73     21.46 o 
   5   2   1      137.03      128.85      5.65 o 
   6   2   1      449.24      428.51     18.80 o 
   7   2   1      128.99      128.43     15.79 o 
   8   2   1        0.98        4.17     11.18 o 
   0   3   1     8200.76     8339.24     30.02 o 
   1   3   1     1491.73     1469.28      9.68 o 
   2   3   1      155.21      151.16      4.46 o 
   3   3   1      143.58      148.12      5.14 o 
   4   3   1      294.91      293.89      8.58 o 
   5   3   1       83.67       85.82      6.58 o 
   6   3   1      914.14      934.63     33.38 o 
   7   3   1      153.36      140.94     22.36 o 
   1   4   1        0.82        3.51      1.31 o 
   2   4   1       93.62       92.29      3.80 o 
   3   4   1     4442.54     4585.28     33.45 o 
   4   4   1       97.09      108.41      6.26 o 
   5   4   1      302.24      298.20     11.75 o 
   6   4   1       18.56       17.10      4.76 o 
   7   4   1      274.40      272.11     30.35 o 
   0   5   1     2403.94     2380.14     30.03 o 
   1   5   1     2078.24     2051.50     14.81 o 
   2   5   1        4.15        5.99      1.73 o 
   3   5   1      216.59      221.17      7.77 o 
   4   5   1      206.97      202.34     11.17 o 
   5   5   1      135.96      149.75     14.31 o 
   6   5   1      388.22      383.90     21.61 o 
   7   5   1      264.85      238.19     23.12 o 
   1   6   1      582.88      562.76     14.37 o 
   2   6   1      934.40      940.73     13.89 o 
   3   6   1        6.73        7.10      2.54 o 
   4   6   1     1047.59     1044.53     19.99 o 
   5   6   1      413.80      440.88     22.43 o 
   6   6   1      214.08      204.22     18.36 o 
   0   7   1      566.92      557.72     24.39 o 
   1   7   1      205.59      203.41     10.73 o 
   2   7   1     1568.94     1524.86     31.09 o 
   3   7   1       22.68       25.85      7.72 o 
   4   7   1      163.43      165.21     15.34 o 
   5   7   1       15.94       15.09      8.11 o 
   1   8   1      658.97      661.41     40.45 o 
   2   8   1      109.90       84.31     19.92 o 
   3   8   1      175.01      183.85     28.73 o 
   4   8   1      134.99      146.68     28.75 o 
   0   9   1       14.85        8.24      8.14 o 
   1   9   1      709.46      687.47     25.67 o 
   2   9   1      275.63      238.96     22.95 o 
   0   0   2     8858.79     7630.83     60.61 o 
   2   0   2      469.29      432.42      8.45 o 
   4   0   2      203.32      205.16     13.89 o 
   6   0   2      970.37     1130.27     53.67 o 
   1   1   2       34.94       34.85      2.18 o 
   2   1   2     1057.44      999.78      9.50 o 
   3   1   2     2598.70     2561.77     21.69 o 
   4   1   2     1081.13     1103.53     14.59 o 
   5   1   2       78.36       85.72      8.57 o 
   6   1   2      196.52      189.13     13.62 o 
   7   1   2      177.45      173.05     18.77 o 
   0   2   2      224.07      226.48      9.08 o 
   1   2   2     3335.99     3211.19     21.63 o 
   2   2   2      598.64      581.53      7.89 o 
   3   2   2      333.49      321.66     15.08 o 
   4   2   2      219.97      215.72     15.88 o 
   5   2   2      199.99      161.72     19.41 o 
   6   2   2       62.29       59.29     15.16 o 
   7   2   2      372.71      394.42     41.81 o 
   1   3   2     1468.62     1442.00     10.63 o 
   2   3   2      493.81      487.81      8.84 o 
   3   3   2      395.94      379.72      9.60 o 
   4   3   2      523.35      515.38     20.39 o 
   5   3   2     1273.47     1302.85     34.17 o 
   6   3   2       99.27       83.71     12.56 o 
   7   3   2        7.50        5.59     11.87 o 
   0   4   2     1196.57     1188.62     15.72 o 
   1   4   2      121.54      123.72      5.68 o 
   2   4   2     2449.48     2460.51     20.45 o 
   3   4   2       12.55       11.62      3.97 o 
   4   4   2      189.67      188.25     10.58 o 
   5   4   2        7.73        9.55      6.46 o 
   6   4   2       62.56       58.91     13.51 o 
   7   4   2       15.99       12.23     14.10 o 
   1   5   2      587.34      602.49     10.93 o 
   2   5   2      746.19      753.20     14.12 o 
   3   5   2       16.66       10.81      4.04 o 
   4   5   2      842.36      875.30     20.65 o 
   5   5   2      484.01      465.68     23.62 o 
   6   5   2      169.37      193.52     21.47 o 
   0   6   2      782.18      772.70     25.52 o 
   1   6   2     1252.72     1299.60     25.13 o 
   2   6   2       16.01       18.24      4.13 o 
   3   6   2      135.36      130.97      8.95 o 
   4   6   2      107.41      101.99     11.02 o 
   5   6   2       91.82       84.52     13.84 o 
   1   7   2        0.91        1.89      9.09 o 
   2   7   2       79.22       78.63     19.15 o 
   3   7   2     1329.02     1250.05     62.66 o 
   4   7   2       95.84       99.07     24.65 o 
   0   8   2     1493.33     1433.37     44.05 o 
   1   8   2      152.93      159.28     15.57 o 
   2   8   2       58.84       50.14     10.75 o 
   3   8   2       17.82       22.57     10.38 o 
   1   0   3     1035.17      975.75     25.58 o 
   3   0   3      629.50      604.51     15.47 o 
   5   0   3     1109.19     1357.86     55.62 o 
   0   1   3      338.28      305.92     12.51 o 
   1   1   3     1046.36      950.84     16.30 o 
   2   1   3     1072.15     1035.15     14.07 o 
   3   1   3      109.51       97.35      5.14 o 
   4   1   3      109.10       97.12      7.30 o 
   5   1   3       69.80       79.98      9.68 o 
   6   1   3       11.77        9.50      9.81 o 
   1   2   3      117.86      111.20      5.99 o 
   2   2   3      893.31      871.03     14.28 o 
   3   2   3      219.50      210.89      9.07 o 
   4   2   3      995.09     1086.75     27.12 o 
   5   2   3       30.38       27.09      8.86 o 
   6   2   3      198.07      203.99     20.09 o 
   0   3   3     2282.41     2381.07     43.38 o 
   1   3   3      504.84      524.82     12.42 o 
   2   3   3      124.78      116.51     12.91 o 
   3   3   3       53.57       50.73     10.03 o 
   4   3   3       70.67       64.59     13.20 o 
   5   3   3       35.31       22.07     12.76 o 
   6   3   3      355.96      393.27     40.74 o 
   1   4   3       13.61       12.33      2.58 o 
   2   4   3       34.93       30.55      5.65 o 
   3   4   3     1523.03     1621.57     40.02 o 
   4   4   3       39.96       38.99      6.99 o 
   5   4   3      172.06      156.24     17.04 o 
   6   4   3        8.58        5.56      9.16 o 
   0   5   3      751.67      829.97     17.72 o 
   1   5   3      802.43      866.78     18.70 o 
   2   5   3        2.07        4.72      3.88 o 
   3   5   3       88.75       89.44     12.04 o 
   4   5   3       58.36       61.64     11.03 o 
   5   5   3       61.45       59.35     11.72 o 
   1   6   3      175.28      168.54     15.89 o 
   2   6   3      391.40      440.01     39.32 o 
   3   6   3        0.28       12.23     13.99 o 
   4   6   3      472.14      503.25     45.90 o 
   0   7   3      307.76      323.04     25.43 o 
   1   7   3       89.84       88.75     14.68 o 
   2   7   3      610.86      637.35     28.04 o 
   3   7   3       10.34        7.81      8.39 o 
   0   0   4     1576.88     1596.52     53.64 o 
   2   0   4      187.25      194.92     17.23 o 
   4   0   4       26.25       25.17     10.22 o 
   1   1   4        0.88        0.08      4.05 o 
   2   1   4      245.10      258.86     12.74 o 
   3   1   4      513.26      500.71     18.39 o 
   4   1   4      289.37      313.62     15.65 o 
   5   1   4       42.62       35.96      8.71 o 
   0   2   4       13.18        9.04      7.05 o 
   1   2   4      764.62      778.88     20.63 o 
   2   2   4       80.16       71.87      7.02 o 
   3   2   4       84.74       88.00      9.36 o 
   4   2   4       32.29       29.36      7.84 o 
   5   2   4       59.41       41.09     11.46 o 
   1   3   4      250.98      256.58     11.74 o 
   2   3   4      123.65      133.39     10.58 o 
   3   3   4      157.61      161.96     12.31 o 
   4   3   4      148.47      150.42     18.59 o 
   0   4   4      403.69      436.31     35.21 o 
   1   4   4       31.21       29.94     10.46 o 
   2   4   4      535.34      546.13     32.49 o 
   3   4   4        3.51       -2.19      9.69 o 
   4   4   4       33.12       34.03     15.68 o 
   1   5   4      110.80      115.62     15.78 o 
   2   5   4      211.47      235.28     33.69 o 
   3   5   4       16.28       23.80     17.50 o 
   0   6   4      175.61      165.64     22.67 o 
   1   6   4      371.70      427.13     25.95 o 
   1   0   5      133.49      109.98     15.86 o 
   0   1   5       94.88      103.63     15.57 o 
   1   1   5      187.28      199.59     13.84 o 
   2   1   5      151.44      137.60     13.69 o 
   1   2   5        7.82        3.73      5.99 o 
                                                 
